# Supplementary material for: Facile Microwave Assisted Synthesis of Silver Nanostars for Ultrasensitive Detection of Biological Analytes by SERS
Source: Int J Mol Sci. 2022 Aug 8;23(15):8830. doi: 10.3390/ijms23158830 (PMC9369225; doi:10.3390/ijms23158830)
Supplement: Supplementary file 1 [file ijms-23-08830-s001.zip]

Archive with 1 entries (1 files):
- ijms-1814775-supplementary.pdf
